# Supplementary material for: Psychological Factors Explaining the COVID-19 Pandemic Impact on Mental Health: The Role of Meaning, Beliefs, and Perceptions of Vulnerability and Mortality
Source: Behav Sci (Basel). 2023 Feb 13;13(2):162. doi: 10.3390/bs13020162 (PMC9952304; doi:10.3390/bs13020162)
Supplement: Supplementary file 1 [file behavsci-13-00162-s001.zip]

Archive with 1 entries (1 files):
- behavsci-2169562-supplementary.pdf
